# Supplementary material for: Unveiling Varied Cell Death Patterns in Lung Adenocarcinoma Prognosis and Immunotherapy Based on Single‐Cell Analysis and Machine Learning
Source: J Cell Mol Med. 2024 Nov 27;28(22):e70218. doi: 10.1111/jcmm.70218 (PMC11601877; doi:10.1111/jcmm.70218)
Supplement: Supplementary file 10 — Table S1. Information of 2088 genes related to PCD. [file JCMM-28-e70218-s002.xlsx]

## Sheet: Sheet1
Gene
AATF
ABCA2
ABCB9
ABCC1
ABCC12
ABCG1
ABL1
ABL2
ACAA2
ACACA
ACACB
ACADVL
ACAP2
ACER2
ACKR3
ACO1
ACOT2
ACP2
ACP5
ACSF2
ACSL1
ACSL3
ACSL4
ACSL5
ACSL6
ACSM5
ACTR1A
ACVR1
ACVR1B
ADAM15
ADAM17
ADAM22
ADAMTSL3
ADD1
ADGRE2
ADM
ADORA1
ADPRHL2
ADRA1A
ADRB2
AEN
AFAP1
AFF1
AFF2
AFTPH
AGA
AGBL3
AGT
AGTR2
AGXT2
AIFM1
AIFM2
AIM2
AIRE
AK5
AKAP14
AKIRIN1
AKR1C1
AKR1C2
AKR1C3
AKT1
AKT2
ALDH3A2
ALOX12
ALOX15
ALOX5
AMACR
AMBRA1
AMPD1
AMPK
AMZ2
ANGPTL6
ANKHD1-EIF4EBP3
ANKLE2
ANKRD16
ANKRD39
ANO8
ANTXR1
ANTXR2
ANXA6
AP1B1
AP1G1
AP1M1
AP1M2
AP1S1
AP1S2
AP1S3
AP3B1
AP3B2
AP3D1
AP3M1
AP3M2
AP3S1
AP3S2
AP4B1
AP4E1
AP4M1
AP4S1
APAF1
APBA1
APEX2
APIP
APOL4
APPL1
APRT
AQP6
AQR
AR
ARC
ARF1
ARH3
ARHGAP12
ARHGAP31
ARHGEF2
ARHGEF7
ARL3
ARL6IP5
ARL8B
ARMC10
ARRB2
ARSA
ARSB
ARSD
ARSG
ART1
ASAH1
ASAH2
ASB10
ASB6
ASB9
ATAD3A
ATF3
ATF4
ATF6
ATG101
ATG13
ATG14
ATG2A
ATG2B
ATG5
ATG7
ATM
ATP10B
ATP13A2
ATP1A3
ATP2A1
ATP2A3
ATP5IF1
ATP5L
ATP5L2
ATP5MC3
ATP6AP1
ATP6V0A1
ATP6V0A2
ATP6V0A4
ATP6V0B
ATP6V0C
ATP6V0D1
ATP6V0D2
ATP6V0E1
ATP6V0E2
ATP6V1A
ATP6V1B1
ATP6V1B2
ATP6V1C1
ATP6V1C2
ATP6V1D
ATP6V1E1
ATP6V1E2
ATP6V1G1
ATP6V1G2
ATP6V1H
ATP7A
ATP7B
ATPIF1
ATRX
ATXN1L
AUP1
AVP
B2M
B4GALT3
BACH1
BACH2
BAD
BAG3
BAG5
BAG6
BAI3
BAK1
BANF2
BAX
BBC3
BCAP31
BCAS3
BCL10
BCL2
BCL2A1
BCL2L1
BCL2L10
BCL2L11
BCL2L12
BCL2L14
BCL2L2
BCL3
BCLAF1
BDKRB2
BDNF
BECN1
BFAR
BHMT2
BID
BIK
BIRC2
BIRC3
BIRC6
BLK
BLOC1S1
BLOC1S2
BMF
BMP4
BMP5
BMPR1B
BNIP3
BNIP3L
BOK
BORCS5
BORCS6
BPI
BRCA1
BRCA2
BRSK2
BTG2
BTK
C12orf4
C12orf61
C12orf66
C12orf68
C12orf75
C15orf53
C15orf60
C16orf92
C16orf96
C17orf85
C19orf45
C1orf74
C20orf112
C20orf195
C20orf202
C21orf33
C2orf47
C3orf14
C6orf203
C7orf41
C7orf50
C7orf55
C7orf57
C7orf62
C8B
C8orf37
C9orf117
C9orf72
CA11
CA9
CAAP1
CACFD1
CACNA1C
CALB1
CALCOCO2
CAMK2
CAMKK2
CAMP
CAPN1
CAPN2
CAPNS1
CAPSL
CARS
CASP1
CASP10
CASP12
CASP14
CASP2
CASP3
CASP4
CASP5
CASP6
CASP8
CASP8AP2
CASP9
CAV1
CBL
CBS
CBY3
CCAR2
CCDC108
CCDC144NL
CCDC149
CCDC158
CCDC176
CCDC30
CCDC37
CCDC42B
CCDC61
CCDC70
CCK
CCL7
CCL8
CCM2
CCNC
CCNE1
CCT5
CCT6A
CD14
CD164
CD200R1
CD24
CD27
CD28
CD300A
CD38
CD3E
CD44
CD5
CD63
CD68
CD70
CD74
CD79A
CD84
CD97
CDC23
CDC25B
CDC37
CDC42
CDC42BPA
CDH1
CDIP1
CDK18
CDK5
CDK5R1
CDK6
CDKN1A
CDKN2A
CDKN2AIP
CDKN2D
CDRT1
CDT1
CDYL
CEBPB
CENPH
CENPI
CENPL
CENPO
CENPW
CEP192
CEP85L
CEPT1
CER1
CERS3
CES3
CFDP1
CFLAR
CGREF1
CHAC1
CHCHD10
CHD1L
CHEK2
CHGA
CHMP1
CHMP2A
CHMP2B
CHMP3
CHMP4A
CHMP4B
CHMP4C
CHMP5
CHMP6
CHMP7
CHRNA5
CHST4
CHUK
CIB1
CIB4
CIDEB
CIRBP
CISD1
CISD2
CLDN18
CLEC16A
CLIC5
CLIP2
CLN3
CLN5
CLNK
CLTA
CLTB
CLTC
CLTCL1
CLU
CMAS
CNIH4
CNTNAP1
CNTRL
COA8
COG2
COG5
COL2A1
COL4A3
COL4A3BP
COPE
CORO1C
CORO2B
CP
CPLX2
CPM
CPTP
CPZ
CRADD
CRCP
CREB3
CREB3L1
CRH
CRIP1
CRYAB
CS
CSF2
CSNK2A1
CSNK2A2
CSNK2B
CST7
CST9L
CTBP1
CTH
CTIF
CTLA4
CTNNA1
CTNS
CTSA
CTSB
CTSC
CTSD
CTSE
CTSF
CTSG
CTSH
CTSK
CTSL
CTSO
CTSS
CTSV
CTSW
CTSZ
CTTN
CUL1
CUL2
CUL3
CUL4A
CUL5
CWC22
CX3CL1
CX3CR1
CXCL12
CXCL13
CXorf57
CYB561D1
CYB5B
CYBB
CYCS
CYHR1
CYLC1
CYLC2
CYLD
CYP1B1
CYP2R1
DAB2IP
DAP
DAP3
DAPK1
DAPK2
DAPK3
DAPL1
DAXX
DAZAP1
DBH
DCAF13
DCC
DCLRE1C
DCN
DDI1
DDIAS
DDIT3
DDIT4
DDN
DDRGK1
DDX1
DDX3X
DDX47
DDX5
DDX52
DEDD
DEDD2
DEF8
DEFB108B
DEFB119
DEGS1
DELE1
DEPDC5
DEPP1
DEPTOR
DET1
DHODH
DHRS11
DHRS13
DHRSX
DHX15
DIABLO
DIDO1
DIEXF
DIP2B
DIS3L
DIS3L2
DIXDC1
DLAT
DLD
DNAJA1
DNAJC10
DNASE2
DNASE2B
DND1
DNM1L
DNMT1
DOK4
DPF2
DPP4
DPP7
DPPA5
DPYS
DRAM1
DRAM2
DTNB
DYNC1H1
DYRK2
E2F1
E2F2
EBI3
EBLN1
EBP
ECI1
EDA2R
EDF1
EEF1A1
EEF1A2
EFCAB7
EFCC1
EGFL6
EID1
EIF2AK2
EIF2AK3
EIF2AK4
EIF3F
EIF4B
EIF4EBP3
EIF4G1
EIF4G2
EIF6
EIPA
ELANE
ELAPOR1
ELF2
ELL3
ELMO3
ELTD1
EMC2
EMILIN3
EML6
ENDOV
ENGASE
ENO1
ENTPD4
EP300
EPHA2
EPM2A
EPM2AIP1
EPO
ERBB3
ERCC4
ERCC6
ERN1
ERN2
ERO1A
ERP29
ERVV-2
ESPNL
EVI2B
EXOC1
EXOC4
EXOC7
EXOC8
EXT1
EYA1
EYA2
EYA3
EYA4
F7
FABP12
FADD
FADS2
FAF1
FAIM
FAIM2
FAM120B
FAM124A
FAM126A
FAM150A
FAM155B
FAM161A
FAM162A
FAM163B
FAM166A
FAM186A
FAM186B
FAM210A
FAM217A
FAM219B
FAM83E
FAM86B1
FAM89B
FAM98A
FANCD2
FANCG
FAS
FASLG
FASTK
FBH1
FBXL2
FBXL20
FBXO7
FBXW11
FBXW12
FBXW5
FBXW7
FDFT1
FDX1
FDXACB1
FEM1A
FEM1B
FEM1C
FER
FES
FEZ1
FEZ2
FGA
FGB
FGF10
FGF3
FGFR1
FGFR3
FGG
FGR
FHIT
FIGNL1
FIS1
FLCN
FMO3
FNDC3B
FNIP2
FOLR3
FOSB
FOXF1
FOXK1
FOXK2
FOXO1
FOXO3
FOXP4
FRG1
FTH1
FTL
FTMT
FUBP1
FUCA1
FXN
FYCO1
FYN
FZD1
FZD5
FZD9
G0S2
G6PD
GAA
GAB2
GABARAP
GABPB2
GABRG3
GALC
GALNS
GALNTL6
GAPDH
GAPT
GAR1
GARNL3
GATA1
GATA2
GATA4
GATA5
GBA
GBAS
GCC2
GCLC
GCLM
GCSH
GDAP2
GDI1
GDNF
GDPD1
GDPD3
GEMIN2
GFAP
GFRAL
GGA1
GGA2
GGA3
GGCT
GHITM
GINS1
GLA
GLB1
GLNA
GLO1
GLS
GLS2
GLUD1
GLUD2
GM2A
GML
GNAI2
GNAI3
GNAT2
GNG12
GNPTAB
GNPTG
GNS
GOLGA2
GOT1
GP9
GPC1
GPER1
GPR125
GPR137
GPR137B
GPR15
GPR61
GPR88
GPSM1
GPX1
GPX4
GRAMD1A
GRB2
GRHPR
GRINA
GRN
GRPEL1
GSDMA
GSDMB
GSDMC
GSDMD
GSDME
GSK3A
GSK3B
GSKIP
GSS
GSTA5
GSTP1
GTF2E2
GTF2F1
GTF2H1
GTF3C3
GUSB
GZMB
H2A
H3F3B
HACL1
HAX1
HCAR3
HCN1
HDAC1
HDAC6
HDGFL1
HERC1
HERPUD1
HEXA
HEXB
HEXDC
HGF
HGS
HGSNAT
HIC1
HIF1A
HIGD2B
HINT1
HIP1
HIP1R
HIPK1
HIPK2
HIST1H2AB
HIST1H2AD
HIST1H2BB
HIST1H2BM
HIST1H3A
HIST1H3B
HIST1H3E
HIST1H4A
HIST2H2AC
HIST4H4
HLA-B
HLCS
HM13
HMGB1
HMGB2
HMGCR
HMOX1
HNRNPA1
HNRNPK
HNRNPR
HOXA2
HOXB13
HOXD9
HPS6
HRAS
HRASLS
HRK
HS3ST3A1
HS6ST2
HSBP1
HSP70
HSP90A
HSP90AA1
HSP90AB1
HSPA1A
HSPA1B
HSPA8
HSPB1
HSPB7
HSPB8
HTR2B
HTRA2
HTT
HUWE1
HYAL1
HYAL2
HYOU1
ICAM1
ICOSLG
IDH2
IDS
IDUA
IFI16
IFI27
IFI27L1
IFI27L2
IFI35
IFI44
IFI6
IFNA
IFNA7
IFNAR1
IFNAR2
IFNB
IFNB1
IFNG
IFNGR1
IFNGR2
IFT88
IGF1
IGF2BP2
IGF2R
IGSF9
IKBKB
IKBKE
IKBKG
IL10
IL10RA
IL12A
IL13
IL13RA2
IL18
IL19
IL1A
IL1B
IL1RAP
IL2
IL20RA
IL33
IL4
IL4R
IL6
IL6R
IL6ST
IL7
IMPG2
INCA1
INF2
ING2
ING5
INHBA
INHBB
INHBC
INPP4A
INS
IPO9
IQCK
IQGAP2
IREB2
IRF1
IRF2
IRF9
IRGM
ISG20
ITGA6
ITGAE
ITGAM
ITGAV
ITGB4
ITGB8
ITM2C
ITPA
ITPR1
ITPRIP
IVNS1ABP
IWS1
JAK1
JAK2
JAK3
JDP2
JKAMP
JMY
JNK
JUN
JUP
KAL1
KAT5
KAT8
KATNAL2
KATNBL1
KBTBD4
KCNJ6
KCNMB2
KCTD19
KDM1A
KDM4A
KDR
KEAP1
KIAA0087
KIAA0232
KIAA1551
KIAA1731
KIF18A
KIF1B
KIF25
KIF7
KIT
KITLG
KLF1
KLF3
KLHL10
KLHL11
KLHL22
KLHL28
KLHL3
KRCC1
KRT18
KRT222
KRT72
KRT73
KRT78
KRT8
KRT83
KRTAP10-4
KRTAP10-9
KRTAP20-3
KRTAP4-3
KXD1
LACC1
LACRT
LAIR1
LAMP1
LAMP2
LAMP3
LAMTOR1
LAMTOR2
LAMTOR3
LAMTOR4
LAMTOR5
LAPTM4A
LAPTM4B
LAPTM5
LARP1
LAT
LAT2
LAX1
LCK
LEFTY1
LEP
LEPR
LEPROTL1
LGALS12
LGALS3
LGALS8
LGALS9
LGMN
LHFPL3
LIAS
LILRA2
LIPA
LIPH
LIPT1
LIX1
LMO7
LMOD1
LONRF1
LPCAT3
LRBA
LRP5
LRRC10
LRRC32
LRRC7
LRRK1
LRRK2
LRSAM1
LSM4
LSM5
LSM7
LTA
LTB
LTBR
LY96
LYN
LYPD3
LYPD4
LZTS1
M6PR
MADD
MAEL
MAGEA3
MAGED1
MAN2B1
MANBA
MAP1LC3A
MAP1LC3B
MAP1LC3C
MAP2
MAP2K5
MAP3K1
MAP3K5
MAP3K7
MAP6
MAPK15
MAPK3
MAPK7
MAPK8
MAPK8IP1
MAPK8IP2
MAPK9
MAPT
MARCHF7
MAS1L
MAT2A
MAZ
MBOAT1
MBOAT2
MC4R
MCL1
MCOLN1
MCPH1
MDM2
MDP1
MED12
MED16
MED25
MEFV
MEGF8
MELK
MET
METTL13
MFF
MFN2
MFSD8
MGAT2
MIA
MICU2
MID2
MIF
MILR1
MIP
MIR132
MIR15A
MIR16- 1
MIR17
MIR198
MIR199A1
MIR21
MIR210
MIR221
MIR222
MIR26B
MIR27B
MIR449A
MIRLET7B
MKI67IP
MKNK2
MLH1
MLKL
MLLT10
MLLT11
MLST8
MMD2
MMP1
MMP9
MNT
MOAP1
MPND
MPO
MPV17L
MPZ
MRGPRX2
MROH2B
MRPL4
MRPS36
MS4A13
MSANTD2
MSH2
MSH3
MSH6
MSX1
MT1G
MT3
MTCL1
MTDH
MTF1
MTHFS
MTM1
MTMR2
MTMR3
MTMR4
MTMR8
MTMR9
MTOR
MTPN
MUC1
MUC22
MUL1
MXD3
MYBBP1A
MYH14
MYH9
MYOZ3
MYPN
MYRIP
NACC2
NAGA
NAGLU
NAGPA
NANOS3
NAPB
NAPSA
NAV1
NBN
NCAPH
NCK1
NCK2
NCKAP1
NCOA4
NCX1
NDEL1
NDST1
NDUFA13
NDUFS3
NECAB2
NECAP1
NEDD4
NEK11
NEU1
NFATC4
NFE2L2
NFIC
NFKB1
NFKB1A
NFS1
NGF
NGFR
NGLY1
NKRF
NKTR
NKX3- 1
NLE1
NLRC4
NLRP1
NLRP2
NLRP3
NLRP6
NLRP7
NME2
NME5
NMNAT2
NMT1
NOB1
NOC2L
NOD1
NOD2
NOG
NOL3
NOL8
NONO
NOP10
NOP16
NOS3
NOX1
NOX2
NPC1
NPC2
NPRL2
NPTN
NQO1
NR4A2
NR4A3
NRARP
NRBP1
NRBP2
NRF1
NRF2
NRROS
NSF
NSMF
NT5M
NTN1
NUP133
NUP43
NUPR1
NUTF2
NXT1
OBP2A
OCA2
OGG1
OLFM1
OPA1
OPTN
OR10AD1
OR1A1
OR1G1
OR1N2
OR2M5
OR51I2
OR52N1
OR6C74
OR8B12
OR9Q2
ORMDL3
OSBPL7
OSCAR
OSCP1
OSGIN2
OTUB1
P2RX4
P2RX7
P4HA3
P4HB
PAAN
PADI4
PAFAH1B2
PAK1IP1
PAK2
PAK5
PAPSS1
PARD3
PARK7
PARP
PARP1
PARP2
PAWR
PCBP1
PCBP2
PCDHGA5
PCGF2
PCLO
PCYOX1
PDAP1
PDC
PDCD10
PDCD5
PDCD6
PDE5A
PDHA1
PDHB
PDIA3
PDK1
PDK2
PDPK1
PDX1
PDZK1
PEA15
PEBP1
PELI2
PELI3
PERP
PEX12
PEX14
PEX16
PEX5L
PEX6
PF4
PFDN2
PFKFB3
PGAM5
PGD
PGLYRP4
PGRMC2
PHB2
PHF23
PHGDH
PHIP
PHKG2
PHLDA3
PI3KC3
PIAS4
PIDD1
PIFO
PIGK
PIGL
PIGW
PIH1D1
PIK3C2A
PIK3C3
PIK3CA
PIK3CB
PIK3CD
PIK3CG
PIK3IP1
PIK3R1
PIK3R2
PIM2
PINK1
PIP4K2A
PIP4K2B
PIP4K2C
PIP4P1
PJVK
PKD2
PKIA
PKIB
PLA2G15
PLA2G3
PLA2G4
PLAGL2
PLAUR
PLCG1
PLD2
PLD3
PLEKHA5
PLEKHF1
PLEKHM1
PLEKHM2
PLEKHO1
PLK2
PLK3
PLSCR3
PLSCR4
PMAIP1
PML
PMVK
PNN
PNPLA1
POFUT1
POLB
POLDIP2
POLE2
POLR1B
POLR1D
POLR2C
POMZP3
POU4F1
POU4F2
PPARD
PPIA
PPID
PPIF
PPM1F
PPP1CA
PPP1R13B
PPP1R15A
PPP2R1B
PPP3CC
PPP3R1
PPT1
PPT2
PRDX2
PRELID1
PRKAA1
PRKAA2
PRKAB1
PRKAB2
PRKACA
PRKAG1
PRKAG2
PRKAG3
PRKCA
PRKCD
PRKCSH
PRKD1
PRKDC
PRKG2
PRKN
PRKRA
PRKRIR
PRMT3
PRNP
PRODH
PROL1
PROM2
PROSC
PROX1
PRPF3
PRRG1
PSAP
PSAPL1
PSD3
PSEN1
PSMA6
PSMB4
PSMB6
PSMD10
PSME1
PSME3
PTEN
PTGDR
PTGDS
PTGES3L-AARSD1
PTGIS
PTGR2
PTGS2
PTH
PTPMT1
PTPN1
PTPN2
PTPN22
PTPRC
PTTG1IP
PWP2
PYCARD
PYG
QARS1
QSOX1
R3HCC1L
RAB2A
RAB32
RAB34
RAB37
RAB39B
RAB3A
RAB3GAP1
RAB3GAP2
RAB4A
RAB7A
RAB8A
RAB9B
RABL3
RAC2
RACK1
RAD23B
RAF1
RALB
RANBP3
RAP1B
RASIP1
RAVER1
RB1
RB1CC1
RBBP7
RBCK1
RBM34
RBMS2
RBMX2
RD3L
REG3A
RELA
RER1
RET
RETNLB
RETREG1
RETREG3
RFC2
RFFL
RFWD3
RGAG4
RGS6
RHEB
RHOA
RHOT1
RHOT2
RIPK1
RIPK2
RIPK3
RMC1
RNASE13
RNASE2
RNF14
RNF146
RNF152
RNF183
RNF186
RNF220
RNF26
RNF31
RNF32
RNF34
RNF41
RNF5
RNPS1
ROCK
ROCK1
RP11-389E17.1
RP11-93B14.6
RPL11
RPL26
RPL36A
RPL8
RPLP0
RPN1
RPP14
RPRD1A
RPS11
RPS12
RPS21
RPS27L
RPS3
RPS3A
RPS6KB1
RPS7
RPTOR
RRAGA
RRAGB
RRAGC
RRAGD
RRM2
RRP1
RRP12
RRP8
RSPH3
RTF1
RTKN2
RTL10
RUBCN
RUBCNL
RUFY4
RUVBL2
S100A13
S100A8
S100A9
SAP30BP
SARM1
SAT1
SAT2
SAV1
SBF2
SCAF11
SCAMP4
SCARB2
SCFD1
SCG2
SCGB3A2
SCN11A
SCN2A
SCN2B
SCOC
SCRN1
SCRT2
SDE2
SDR42E1
SEC14L6
SEC22B
SECISBP2L
SELENOK
SELENOS
SEMA3D
SEMA5B
SENP1
SEPTIN4
SERINC3
SERPINA3
SERPINA4
SERPINB1
SERPINE1
SERPINE2
SERPINE3
SESN1
SESN2
SESN3
SFI1
SFN
SFPQ
SFRP1
SFRP2
SGCD
SGMS1
SGPL1
SGPP1
SGSH
SH2D2A
SH3BP4
SH3GLB1
SH3RF1
SHARPIN
SHH
SHISA5
SHISA6
SIAE
SIAH1
SIAH2
SIRT1
SIRT2
SIRT7
SIVA1
SKA1
SKIL
SLAIN2
SLC11A1
SLC11A2
SLC17A3
SLC17A5
SLC1A5
SLC1A6
SLC25A23
SLC25A38
SLC25A4S
SLC25A5
SLC29A3
SLC31A1
SLC35E3
SLC35F6
SLC35G2
SLC38A9
SLC39A14
SLC39A5
SLC39A8
SLC3A2
SLC40A1
SLC46A3
SLC52A2
SLC6A1
SLC7A11
SLC7A6OS
SLC8A3
SLC9A3R1
SLCO1C1
SLFN14
SMAD3
SMAD4
SMCR8
SMG1
SMIM9
SMPD1
SMYD2
SNAI1
SNAI2
SNAP23
SNAPIN
SNCA
SND1
SNN
SNRK
SNRNP70
SNRPB2
SNW1
SNX10
SNX12
SNX16
SNX32
SNX4
SNX5
SNX6
SOAT2
SOD1
SOD2
SOGA1
SOGA3
SORL1
SORT1
SP100
SPAG9
SPATA2
SPATA21
SPCS2
SPHK2
SPHKAP
SPINT3
SPO11
SPTLC1
SPTLC2
SPTSSA
SQLE
SQSTM1
SRC
SREBF1
SREBF2
SRPX
SRRM5
SRSF6
SS18
SST
SSTR3
ST20
ST6GALNAC3
STAM2
STAT1
STAT2
STAT3
STAT4
STAT5A
STAT5B
STAT6
STBD1
STEAP3
STING1
STK11
STK16
STK17A
STK24
STK25
STK3
STK32C
STK4
STMN3
STMN4
STPG2
STRADB
STUB1
STX4
STXBP1
STXBP2
STYXL1
SULF1
SUMF1
SUPT16H
SUPT5H
SVIP
SYCP1
SYK
SYNE2
SYNPO2
SYT5
SYTL4
SYVN1
TAB2
TAB3
TADA2A
TAF9
TAF9B
TAGLN
TAL2
TAPT1
TARM1
TAS2R41
TAX1BP3
TBC1D13
TBC1D14
TBC1D25
TBK1
TBX18
TCEA3
TCF20
TCF4
TCF7L2
TCIRG1
TCTN3
TEAD2
TERT
TEX264
TF
TFAP2C
TFDP1
TFDP2
TFEB
TFPT
TFRC
TGFB1
TGFB2
TGFBR1
TGFBR2
TGIF1
THBS1
THSD7B
TICAM1
TICAM2
TIGAR
TIMM17B
TIMM50
TIMP3
TINAP
TIRAP
TIRP
TLE4
TLK2
TLR3
TLR4
TM2D1
TM2D2
TM2D3
TM9SF4
TMBIM1
TMBIM6
TMC4
TMC8
TMCO5A
TMED1
TMED4
TMEM101
TMEM102
TMEM106B
TMEM109
TMEM117
TMEM14A
TMEM150A
TMEM150B
TMEM150C
TMEM161A
TMEM168
TMEM177
TMEM219
TMEM39A
TMEM39B
TMEM41A
TMEM44
TMEM57
TMEM59
TMEM88
TMEM97
TMPRSS11D
TMPRSS3
TMPRSS4
TMX2
TNC
TNF
TNFAIP2
TNFAIP3
TNFRSF10A
TNFRSF10B
TNFRSF10C
TNFRSF12A
TNFRSF17
TNFRSF1A
TNFRSF1B
TNFRSF25
TNFRSF6
TNFSF10
TNFSF12
TNFSF6
TNMD
TNN
TNPO3
TNRC6B
TNXB
TOMM22
TOMM5
TOMM6
TOMM7
TOPORS
TOX4
TP53
TP53BP2
TP53INP1
TP53INP2
TP63
TP73
TPCN1
TPCN2
TPD52L1
TPI1
TPP1
TPT1
TRA2A
TRADD
TRAF1
TRAF2
TRAF5
TRAF7
TRAP1
TREM2
TRHR
TRIAP1
TRIB1
TRIB3
TRIF
TRIM13
TRIM14
TRIM21
TRIM22
TRIM27
TRIM32
TRIM34
TRIM38
TRIM39
TRIM47
TRIM5
TRIM6
TRIM65
TRIM68
TRIM69
TRIM8
TRIML1
TRIML2
TRPM7
TRPT1
TSACC
TSC1
TSC2
TSPO
TSR1
TSSC4
TTC17
TTC4
TTF2
TTLL11
TTLL2
TWIST2
TXN
TXNDC12
TXNDC9
TXNRD1
TYK2
TYROBP
UACA
UBA5
UBAC1
UBAC2
UBB
UBE2D2
UBE2E1
UBE2K
UBE3C
UBE4B
UBL4B
UBP1
UBQLN1
UBQLN2
UBQLN4
UBR4
UBXN2A
UCHL1
UCMA
UFC1
UFL1
UFM1
UGDH
ULK1
UMOD
UNC13D
UNC50
UNC5B
UQCRB
URB2
URI1
USMG5
USP10
USP13
USP18
USP19
USP21
USP28
USP30
USP33
USP36
USP47
UTS2B
UVRAG
VAMP7
VAMP8
VBP1
VCP
VDAC1
VDAC2
VDAC3
VNN1
VPS13C
VPS13D
VPS18
VPS24
VPS26A
VPS26B
VPS33A
VPS33B
VPS35
VPS4
VPS4A
WAC
WASH3P
WASHC1
WBP5
WBSCR28
WDFY1
WDFY3
WDR20
WDR24
[truncated: 89 more rows]
