# Supplementary material for: Unveiling Varied Cell Death Patterns in Lung Adenocarcinoma Prognosis and Immunotherapy Based on Single‐Cell Analysis and Machine Learning
Source: J Cell Mol Med. 2024 Nov 27;28(22):e70218. doi: 10.1111/jcmm.70218 (PMC11601877; doi:10.1111/jcmm.70218)
Supplement: Supplementary file 11 — Table S2. Differentially expressed genes between the high and low PCD‐AUC groups (|log2FC| > 0.7, p < 0.05). [file JCMM-28-e70218-s004.xlsx]

## Sheet: Sheet1
	p_val	avg_log2FC	pct.1	pct.2	p_val_adj
S100A12	6.02835e-15	-2.20969	0.016	0.026	9.48259e-11
PDGFRB	1.54045e-07	-1.81626	0.01	0.016	0.00242313
S100A8	1.15802e-12	-1.72921	0.094	0.072	1.82157e-08
S100A9	1.03487e-31	-1.59714	0.182	0.131	1.62785e-27
NCR1	3.72062e-10	-1.49884	0.007	0.013	5.85253e-06
KLRF1	1.02932e-37	-1.34796	0.03	0.053	1.61912e-33
FGFBP2	3.10389e-50	-1.23418	0.048	0.082	4.88241e-46
S1PR5	2.70351e-18	-1.09648	0.021	0.034	4.25263e-14
KLRD1	1.9822e-50	-1.07862	0.085	0.124	3.11801e-46
DTHD1	4.27634e-13	-1.01335	0.026	0.037	6.72668e-09
CD160	1.82181e-08	-1.00837	0.013	0.019	0.000286571
FCRL6	2.69292e-11	-0.981675	0.018	0.027	4.23596e-07
KLRC2	1.83933e-10	-0.972894	0.022	0.032	2.89327e-06
NKG7	1.17421e-50	-0.939565	0.258	0.295	1.84704e-46
ACTA2	9.39826e-07	-0.919405	0.051	0.04	0.0147835
TAGLN	3.46349e-08	-0.910684	0.04	0.03	0.000544807
EOMES	2.75953e-14	-0.900533	0.031	0.044	4.34074e-10
GNLY	9.99383e-07	-0.896922	0.159	0.164	0.0157203
ASGR1	2.67575e-19	-0.878994	0.026	0.014	4.20896e-15
RARRES2	1.35962e-07	-0.866546	0.032	0.023	0.00213868
KIR2DL3	2.02962e-06	-0.866161	0.006	0.01	0.031926
MYL9	1.97136e-11	-0.849049	0.062	0.046	3.10095e-07
TNS2	2.37665e-06	-0.829605	0.031	0.023	0.0373846
COL1A1	3.72353e-10	-0.825811	0.024	0.016	5.85711e-06
LGALS2	1.90844e-13	-0.816655	0.04	0.027	3.00198e-09
GZMH	1.53738e-45	-0.801664	0.133	0.175	2.41829e-41
HRH2	1.4478e-07	-0.790538	0.013	0.008	0.00227739
KLRC1	1.75595e-11	-0.777038	0.051	0.065	2.76211e-07
A2M	5.41162e-07	-0.75337	0.127	0.106	0.00851249
PRF1	1.35399e-27	-0.749725	0.133	0.162	2.12983e-23
GZMK	1.44596e-22	-0.745811	0.15	0.177	2.27449e-18
COL6A1	5.07745e-07	-0.726259	0.024	0.017	0.00798683
DRAM1	4.7816e-179	0.702184	0.094	0.028	7.52146e-175
ABCC3	7.5384e-121	0.702949	0.058	0.016	1.18579e-116
BYSL	5.85589e-35	0.704304	0.018	0.005	9.21132e-31
NAPSA	1.80877e-83	0.704641	0.218	0.141	2.84519e-79
GAPT	3.80204e-92	0.704877	0.061	0.022	5.98061e-88
CAPN8	2.13467e-58	0.705298	0.03	0.009	3.35784e-54
S100P	2.16229e-36	0.706447	0.034	0.016	3.40129e-32
AQP5	3.78117e-27	0.708208	0.015	0.005	5.94778e-23
CLEC10A	1.93513e-60	0.708453	0.032	0.01	3.04397e-56
ALPK3	5.75286e-29	0.709347	0.011	0.002	9.04925e-25
IL1RAP	3.39772e-95	0.710714	0.046	0.013	5.34461e-91
BCL2A1	8.47175e-218	0.711042	0.215	0.099	1.33261e-213
LGMN	4.41348e-184	0.713083	0.12	0.043	6.94241e-180
CDKL2	4.55459e-32	0.71328	0.014	0.004	7.16437e-28
NPW	1.88456e-18	0.714902	0.01	0.003	2.96442e-14
SCTR	1.43358e-32	0.716666	0.016	0.004	2.25502e-28
CXCR5	6.73127e-38	0.71966	0.034	0.015	1.05883e-33
TBC1D9	2.80472e-104	0.720054	0.047	0.012	4.41183e-100
C5AR2	3.18619e-30	0.721704	0.012	0.003	5.01188e-26
RALGPS2	1.07543e-72	0.722611	0.054	0.021	1.69165e-68
MS4A15	7.74779e-30	0.723485	0.016	0.005	1.21873e-25
IL4I1	1.64772e-66	0.725369	0.039	0.013	2.59186e-62
PFKFB2	8.05664e-54	0.725765	0.023	0.006	1.26731e-49
FNIP2	1.0821e-162	0.728392	0.093	0.03	1.70214e-158
ELF3	5.5269e-103	0.729264	0.082	0.034	8.69381e-99
HBEGF	1.99357e-167	0.732285	0.099	0.033	3.13589e-163
SSPN	4.83622e-67	0.733374	0.043	0.015	7.60738e-63
DENND5B	1.74378e-36	0.733869	0.019	0.006	2.74297e-32
P3H2	1.15873e-46	0.73555	0.02	0.005	1.82269e-42
B3GNT5	2.0952e-144	0.736692	0.065	0.017	3.29575e-140
HERPUD1	0	0.737162	0.604	0.367	0
TNC	8.12976e-26	0.737175	0.012	0.003	1.27881e-21
CHPF	1.04995e-109	0.738032	0.056	0.016	1.65157e-105
TYMS	1.01811e-34	0.739818	0.021	0.008	1.60149e-30
PLAU	3.87603e-79	0.739937	0.035	0.009	6.09699e-75
GOLT1A	4.17995e-31	0.740521	0.011	0.002	6.57507e-27
SLC22A31	5.70193e-92	0.740542	0.052	0.017	8.96914e-88
RNF144B	7.89568e-165	0.741066	0.086	0.026	1.24199e-160
MERTK	1.00406e-40	0.74195	0.017	0.004	1.57938e-36
PID1	9.0385e-44	0.742598	0.019	0.005	1.42176e-39
KLF4	3.33751e-222	0.74264	0.138	0.048	5.2499e-218
RASEF	5.96784e-37	0.743007	0.016	0.004	9.38741e-33
PEG10	1.77146e-29	0.743902	0.025	0.011	2.7865e-25
LILRB2	1.21352e-71	0.744237	0.032	0.008	1.90886e-67
PAX5	7.69994e-28	0.744801	0.023	0.01	1.2112e-23
IRX3	4.93843e-60	0.747115	0.033	0.011	7.76815e-56
NOD2	1.95431e-25	0.748396	0.01	0.002	3.07413e-21
TLR2	1.70899e-105	0.748467	0.042	0.01	2.68825e-101
EPB41L3	3.22327e-80	0.748932	0.031	0.007	5.0702e-76
ATP13A4	4.71884e-38	0.750466	0.019	0.006	7.42274e-34
CLIP2	7.7131e-35	0.753068	0.017	0.005	1.21327e-30
MT1X	2.23458e-96	0.754337	0.308	0.206	3.51499e-92
CIT	2.64899e-59	0.756121	0.032	0.01	4.16686e-55
MKI67	8.61129e-22	0.756259	0.011	0.004	1.35456e-17
SCGB3A1	1.09702e-20	0.756922	0.267	0.213	1.72561e-16
SDC1	4.26718e-148	0.757078	0.077	0.023	6.71228e-144
ETV5	1.24491e-66	0.758404	0.03	0.008	1.95824e-62
HSPA6	4.46955e-122	0.768769	0.152	0.077	7.0306e-118
EIF2AK3	1.01479e-92	0.769092	0.05	0.015	1.59627e-88
TNFAIP2	6.44436e-155	0.769827	0.079	0.023	1.0137e-150
LRG1	7.34161e-47	0.770594	0.02	0.005	1.15484e-42
FCGR2A	9.66444e-204	0.771612	0.119	0.039	1.52022e-199
CP	8.65369e-27	0.772114	0.014	0.004	1.36123e-22
PPP1R1B	1.12577e-29	0.772594	0.013	0.004	1.77083e-25
PLA2G7	2.29992e-56	0.774541	0.024	0.006	3.61777e-52
WDFY4	4.1009e-59	0.775983	0.029	0.008	6.45071e-55
FOXA2	2.96451e-47	0.777614	0.019	0.005	4.66318e-43
FPR2	1.68623e-47	0.779585	0.02	0.005	2.65244e-43
GPRC5C	1.65929e-53	0.780539	0.026	0.007	2.61007e-49
SLC24A4	1.85248e-33	0.783908	0.012	0.002	2.91395e-29
SFN	2.17644e-87	0.78466	0.051	0.017	3.42354e-83
CLDN3	2.91483e-78	0.784807	0.036	0.01	4.58502e-74
BANK1	1.16593e-125	0.787468	0.106	0.046	1.83401e-121
CD19	3.93029e-76	0.78938	0.053	0.02	6.18234e-72
EPHA2	8.19369e-60	0.790207	0.029	0.008	1.28887e-55
EBI3	6.00424e-35	0.790845	0.015	0.004	9.44468e-31
MOB3B	8.50176e-102	0.791421	0.045	0.011	1.33733e-97
TMEM163	5.60843e-49	0.792758	0.02	0.005	8.82206e-45
LMO3	1.95981e-75	0.793215	0.039	0.012	3.08278e-71
TMEM52B	1.20373e-34	0.79444	0.012	0.002	1.89347e-30
SLC9A7	2.87185e-52	0.798747	0.024	0.006	4.51741e-48
ICAM4	1.58963e-83	0.799659	0.034	0.008	2.50049e-79
JADE3	1.87398e-21	0.7998	0.013	0.005	2.94776e-17
GNG7	2.75723e-161	0.803941	0.107	0.039	4.33712e-157
CRYM	1.80069e-39	0.804065	0.019	0.005	2.83249e-35
FCGR2B	3.94553e-132	0.807356	0.073	0.023	6.20631e-128
TRPV3	4.7607e-25	0.807395	0.01	0.002	7.48858e-21
PTPRO	2.34312e-60	0.809537	0.022	0.005	3.68573e-56
SPAG4	7.01333e-66	0.812568	0.038	0.012	1.1032e-61
MESP1	2.35735e-55	0.812758	0.022	0.005	3.70811e-51
SUSD2	1.22351e-74	0.813689	0.057	0.023	1.92458e-70
CD1C	6.35429e-58	0.817506	0.037	0.013	9.9953e-54
ICAM1	1.18116e-246	0.822023	0.149	0.051	1.85796e-242
KCNJ15	1.60036e-55	0.822573	0.03	0.009	2.51737e-51
TMEM51	4.21105e-65	0.826343	0.024	0.005	6.62398e-61
RAB30	5.41658e-79	0.829704	0.053	0.02	8.52029e-75
CD86	1.03921e-164	0.832725	0.078	0.021	1.63468e-160
MT1E	8.77762e-136	0.833661	0.203	0.112	1.38072e-131
SLC17A9	4.37653e-51	0.835094	0.021	0.005	6.88428e-47
TLR7	1.55673e-39	0.835304	0.015	0.003	2.44874e-35
TEX9	2.40273e-35	0.835349	0.021	0.007	3.7795e-31
CD80	2.5448e-41	0.837511	0.016	0.003	4.00296e-37
SMIM22	1.71909e-100	0.839714	0.073	0.028	2.70414e-96
BHLHE41	8.3481e-99	0.839951	0.041	0.01	1.31316e-94
PNOC	1.08613e-68	0.840084	0.032	0.008	1.70848e-64
SIGLEC1	3.5247e-67	0.840315	0.027	0.006	5.54435e-63
PRR15L	2.67545e-58	0.843597	0.026	0.007	4.20849e-54
CCL3L3	3.61474e-77	0.844408	0.164	0.1	5.68599e-73
MUC1	1.72382e-93	0.84442	0.149	0.085	2.71157e-89
MALL	1.61537e-102	0.850622	0.081	0.033	2.54098e-98
CXCL17	1.84677e-81	0.851291	0.087	0.042	2.90497e-77
CREB3L1	6.96169e-45	0.853885	0.02	0.006	1.09507e-40
SLC7A11	2.02176e-46	0.85577	0.018	0.004	3.18022e-42
PHGDH	1.45396e-31	0.857692	0.014	0.004	2.28708e-27
CD83	0	0.858309	0.299	0.137	0
CXCL13	8.88753e-19	0.858648	0.034	0.02	1.39801e-14
PDGFC	1.48428e-73	0.861021	0.028	0.006	2.33477e-69
CCL20	7.46792e-99	0.867647	0.15	0.083	1.1747e-94
INHBA	9.46166e-63	0.868956	0.052	0.022	1.48832e-58
SGOL1	5.70605e-22	0.869193	0.011	0.003	8.97561e-18
RIPK2	2.50414e-200	0.871146	0.122	0.042	3.93901e-196
SCGB3A2	6.0968e-48	0.873127	0.198	0.136	9.59026e-44
HLA-DRB5	1.26957e-207	0.87422	0.188	0.085	1.99704e-203
MRC1	1.92246e-154	0.87673	0.103	0.038	3.02404e-150
C4BPA	8.79256e-62	0.876747	0.053	0.023	1.38307e-57
LAD1	7.06243e-44	0.879303	0.018	0.004	1.11092e-39
KIAA0226L	1.31759e-90	0.883668	0.061	0.023	2.07257e-86
CXCL10	4.51966e-24	0.886327	0.019	0.008	7.10942e-20
FCRL2	9.27204e-37	0.892295	0.021	0.007	1.45849e-32
TMPRSS2	2.51425e-81	0.89664	0.04	0.011	3.95492e-77
PPFIBP2	1.1213e-47	0.902489	0.021	0.006	1.7638e-43
FHDC1	1.53125e-29	0.902893	0.01	0.002	2.40866e-25
CCL2	9.54655e-61	0.904262	0.068	0.033	1.50167e-56
PTPRU	9.26566e-41	0.904309	0.016	0.003	1.45749e-36
DMBT1	2.47782e-22	0.907648	0.014	0.005	3.89762e-18
APOBEC3A	1.98774e-28	0.921975	0.017	0.006	3.12671e-24
CNKSR1	5.37661e-38	0.923137	0.014	0.003	8.45741e-34
HOXD1	2.26556e-31	0.923739	0.012	0.003	3.56372e-27
RASGRF1	6.16122e-35	0.923839	0.014	0.003	9.69161e-31
SLC1A3	7.49569e-78	0.925657	0.027	0.005	1.17907e-73
CTSZ	0	0.926171	0.245	0.09	0
MACC1	1.22804e-81	0.931811	0.031	0.007	1.93171e-77
LYPD3	1.77591e-45	0.932488	0.028	0.01	2.7935e-41
MAFB	5.05839e-189	0.933237	0.11	0.036	7.95685e-185
LMTK3	4.38083e-33	0.939433	0.012	0.003	6.89105e-29
IFI30	1.93352e-229	0.942441	0.112	0.032	3.04142e-225
WNT7B	9.0137e-30	0.952108	0.01	0.002	1.41786e-25
SLC16A10	5.35246e-73	0.960664	0.034	0.009	8.41943e-69
HMOX1	6.9477e-142	0.965407	0.086	0.029	1.09287e-137
SCN9A	1.5752e-32	0.967238	0.011	0.002	2.47779e-28
IER3	5.23968e-217	0.967547	0.18	0.077	8.24202e-213
MMP7	4.00774e-41	0.968594	0.028	0.011	6.30418e-37
TMEM56	8.58127e-39	0.974766	0.013	0.002	1.34983e-34
BAG3	4.87306e-260	0.976883	0.146	0.047	7.66533e-256
CXCL1	9.72067e-45	0.977359	0.032	0.012	1.52906e-40
BASP1	7.44322e-244	0.977786	0.136	0.044	1.17082e-239
IRAK2	5.21753e-50	0.98867	0.023	0.006	8.20718e-46
COL4A4	6.0905e-36	0.991631	0.016	0.004	9.58035e-32
SPIB	2.08968e-78	0.996541	0.049	0.017	3.28707e-74
APOC2	2.23033e-39	0.997503	0.019	0.005	3.5083e-35
DEFB1	6.62173e-27	1.00041	0.01	0.002	1.0416e-22
VDR	3.98287e-102	1.00163	0.038	0.008	6.26505e-98
CD79A	1.46905e-240	1.00623	0.194	0.084	2.31082e-236
IL1RN	2.07835e-101	1.01283	0.055	0.017	3.26924e-97
OLR1	2.0485e-171	1.01674	0.125	0.049	3.22228e-167
APOC4-APOC2	3.33431e-38	1.01923	0.02	0.006	5.24487e-34
PKHD1L1	2.89204e-50	1.0212	0.022	0.005	4.54919e-46
WWC1	2.43459e-39	1.02323	0.016	0.004	3.82961e-35
BLNK	3.7299e-114	1.02504	0.054	0.015	5.86713e-110
SCNN1B	7.89664e-71	1.03906	0.025	0.005	1.24214e-66
PIGR	2.97416e-88	1.03975	0.093	0.045	4.67836e-84
TSPAN33	5.52359e-63	1.04434	0.026	0.006	8.68861e-59
CCL13	1.27476e-35	1.05014	0.025	0.01	2.0052e-31
KYNU	1.37282e-173	1.0593	0.075	0.019	2.15945e-169
RBM47	6.41371e-271	1.06465	0.105	0.023	1.00888e-266
ANKRD33B	1.12839e-29	1.0694	0.013	0.003	1.77496e-25
THBS1	7.59329e-108	1.08018	0.086	0.035	1.19442e-103
LILRB5	3.81899e-30	1.08161	0.01	0.002	6.00728e-26
ORM1	6.01388e-31	1.08418	0.01	0.002	9.45984e-27
ACKR3	3.44551e-28	1.08871	0.01	0.002	5.41978e-24
SUCNR1	2.38937e-37	1.09197	0.011	0.002	3.75848e-33
PLAUR	0	1.09507	0.216	0.079	0
TNFRSF13B	1.68059e-107	1.09718	0.06	0.019	2.64356e-103
CXCL2	2.86538e-174	1.10271	0.199	0.1	4.50724e-170
RASSF6	5.44653e-34	1.10537	0.014	0.003	8.5674e-30
TRIB1	1.56752e-232	1.11247	0.101	0.025	2.46571e-228
SLC34A2	1.09268e-92	1.132	0.097	0.047	1.71879e-88
BMP3	4.24397e-33	1.13766	0.011	0.002	6.67577e-29
ANKRD22	3.80389e-54	1.14095	0.017	0.003	5.98352e-50
HAS3	3.54781e-36	1.14206	0.014	0.003	5.58071e-32
CDT1	1.05666e-26	1.16267	0.01	0.002	1.66213e-22
PLD4	9.97336e-90	1.18293	0.039	0.01	1.56881e-85
FCRL5	2.63683e-98	1.18676	0.038	0.008	4.14774e-94
POU2AF1	8.47004e-133	1.19184	0.063	0.018	1.33234e-128
SLC37A2	2.11318e-33	1.19735	0.011	0.002	3.32403e-29
C5AR1	1.56877e-157	1.20702	0.072	0.019	2.46768e-153
IL1R2	1.30329e-34	1.2114	0.014	0.003	2.05008e-30
P2RY6	3.60942e-50	1.21285	0.016	0.003	5.67762e-46
COL9A3	1.1914e-51	1.2249	0.021	0.005	1.87408e-47
CXCL3	1.21481e-152	1.23211	0.143	0.065	1.91089e-148
ANPEP	3.05778e-113	1.23383	0.04	0.008	4.80989e-109
CLDN1	5.61587e-57	1.23899	0.021	0.004	8.83377e-53
EHF	4.95865e-38	1.24204	0.013	0.002	7.79995e-34
CLEC5A	3.45388e-89	1.25574	0.03	0.005	5.43295e-85
TXNDC5	1.47077e-111	1.25843	0.044	0.01	2.31351e-107
IL6	2.26828e-55	1.27026	0.034	0.012	3.56801e-51
KCNJ2	1.33305e-37	1.29479	0.013	0.003	2.09688e-33
DERL3	2.81001e-94	1.31896	0.064	0.025	4.42015e-90
MT1G	1.7951e-58	1.38244	0.038	0.014	2.8237e-54
FPR3	2.96466e-143	1.38415	0.05	0.009	4.66341e-139
CSF2RA	1.7532e-161	1.38545	0.055	0.01	2.75778e-157
TNFAIP6	9.61683e-52	1.39481	0.023	0.006	1.51273e-47
GNG4	1.93328e-24	1.41564	0.011	0.003	3.04105e-20
CYP2S1	1.00826e-53	1.42715	0.016	0.002	1.58599e-49
MZB1	1.79805e-81	1.42793	0.102	0.054	2.82833e-77
CCL22	9.58949e-34	1.43054	0.015	0.004	1.50843e-29
AZU1	6.55052e-41	1.44555	0.019	0.005	1.0304e-36
JSRP1	1.7539e-70	1.48492	0.029	0.007	2.75889e-66
TNFRSF17	1.42909e-106	1.48669	0.042	0.01	2.24796e-102
MYBL2	2.52441e-31	1.58551	0.01	0.002	3.9709e-27
ELANE	5.99636e-25	1.58975	0.014	0.005	9.43227e-21
CXCL8	3.28691e-184	1.68148	0.145	0.061	5.17031e-180
JCHAIN	7.41084e-39	1.69165	0.436	0.332	1.16572e-34
DNAAF1	1.3764e-59	1.71506	0.026	0.007	2.16507e-55
PTX3	3.50598e-26	1.75087	0.01	0.002	5.51491e-22
SDS	3.0393e-47	1.76409	0.017	0.003	4.78082e-43
CCL17	1.73886e-28	1.79525	0.03	0.015	2.73523e-24
IL1A	1.46612e-71	1.81582	0.024	0.004	2.3062e-67
GPR84	6.37852e-41	1.83679	0.01	0.001	1.00334e-36
G0S2	3.62933e-132	1.88723	0.088	0.033	5.70893e-128
EREG	1.00262e-113	1.96596	0.048	0.012	1.57712e-109
IL1B	1.74507e-181	2.07386	0.123	0.047	2.74499e-177
