# Supplementary material for: Unveiling Varied Cell Death Patterns in Lung Adenocarcinoma Prognosis and Immunotherapy Based on Single‐Cell Analysis and Machine Learning
Source: J Cell Mol Med. 2024 Nov 27;28(22):e70218. doi: 10.1111/jcmm.70218 (PMC11601877; doi:10.1111/jcmm.70218)
Supplement: Supplementary file 12 — Table S3. Total of 374 genes were obtained by integrating 150 genes strongly correlated with PCD and the differentially expressed genes. [file JCMM-28-e70218-s011.xlsx]

## Sheet: Sheet1
Gene
TNS2
KIR2DL3
GNLY
ACTA2
A2M
COL6A1
PDGFRB
HRH2
RARRES2
TAGLN
CD160
COL1A1
NCR1
KLRC2
FCRL6
MYL9
KLRC1
S100A8
DTHD1
LGALS2
EOMES
S100A12
S1PR5
NPW
CXCL13
ASGR1
SCGB3A1
JADE3
MKI67
SGOL1
DMBT1
GZMK
CXCL10
GNG4
ELANE
TRPV3
NOD2
TNC
PTX3
CDT1
CP
DEFB1
AQP5
PRF1
PAX5
ACKR3
APOBEC3A
CCL17
ALPK3
PEG10
FHDC1
ANKRD33B
PPP1R1B
WNT7B
MS4A15
LILRB5
C5AR2
ORM1
GOLT1A
MYBL2
HOXD1
PHGDH
S100A9
CDKL2
SCN9A
SCTR
LMTK3
BMP3
SLC37A2
SLC24A4
CCL22
RASSF6
IL1R2
TMEM52B
TYMS
CLIP2
RASGRF1
EBI3
BYSL
TEX9
CCL13
COL4A4
HAS3
S100P
DENND5B
FCRL2
RASEF
SUCNR1
KCNJ2
KLRF1
CXCR5
CNKSR1
EHF
ATP13A4
APOC4-APOC2
TMEM56
JCHAIN
WWC1
APOC2
CRYM
TLR7
MERTK
PTPRU
AZU1
GPR84
MMP7
CD80
PID1
LAD1
CXCL1
CREB3L1
LYPD3
GZMH
SLC7A11
P3H2
LRG1
SDS
FOXA2
FPR2
PPFIBP2
SCGB3A2
TMEM163
IRAK2
P2RY6
FGFBP2
PKHD1L1
KLRD1
NKG7
SLC17A9
COL9A3
TNFAIP6
SLC9A7
GPRC5C
CYP2S1
PFKFB2
ANKRD22
MESP1
IL6
KCNJ15
PLA2G7
CLDN1
CD1C
PRR15L
CAPN8
MT1G
WDFY4
CIT
DNAAF1
EPHA2
IRX3
PTPRO
CLEC10A
CCL2
C4BPA
INHBA
TSPAN33
TMEM51
SPAG4
IL4I1
ETV5
SSPN
SIGLEC1
PNOC
JSRP1
SCNN1B
IL1A
LILRB2
RALGPS2
SLC16A10
PDGFC
SUSD2
LMO3
CD19
CCL3L3
SLC1A3
CLDN3
SPIB
RAB30
PLAU
EPB41L3
TMPRSS2
CXCL17
MZB1
MACC1
NAPSA
ICAM4
SFN
PIGR
CLEC5A
PLD4
KIAA0226L
SLC22A31
GAPT
SLC34A2
EIF2AK3
MUC1
DERL3
IL1RAP
MT1X
FCRL5
BHLHE41
CCL20
SMIM22
IL1RN
MOB3B
VDR
MALL
ELF3
TBC1D9
TLR2
TNFRSF17
TNFRSF13B
THBS1
CHPF
TXNDC5
ANPEP
EREG
BLNK
ABCC3
HSPA6
BANK1
FCGR2B
G0S2
POU2AF1
MT1E
HMOX1
FPR3
B3GNT5
SDC1
CXCL3
MRC1
TNFAIP2
C5AR1
GNG7
CSF2RA
FNIP2
CD86
RNF144B
HBEGF
OLR1
KYNU
CXCL2
DRAM1
IL1B
LGMN
CXCL8
MAFB
RIPK2
FCGR2A
HLA-DRB5
IER3
BCL2A1
KLF4
IFI30
TRIB1
CD79A
BASP1
ICAM1
BAG3
RBM47
HERPUD1
CD83
CTSZ
PLAUR
HSPA1A
HSPA1B
XBP1
CDKN1A
TYMP
PPP1R15A
FOSB
SAT1
HLA-DQA1
NAMPT
SSR3
CEBPB
NFKBIA
CTSS
PLEK
NR4A1
STX11
SPCS3
IER5
HLA-DQB1
SEC11C
FOS
ZFAND5
HLA-DQA2
ATF3
SDF2L1
PSAP
MXD1
VIMP
JUN
HLA-DMA
SSR4
SLAMF7
UBE2J1
CD74
SPI1
MANF
ATP1B3
NFKB1
HSP90B1
NR4A3
HLA-DRA
CTSB
FAM49A
INSIG1
MYDGF
HLA-DPB1
AREG
PHACTR1
CRELD2
FGL2
CLEC7A
HLA-DPA1
HLA-DMB
PELI1
NFKBIZ
IER2
ITM2C
PLPP5
PDIA4
GRINA
SOCS3
LY96
IRF8
CCL3
NPC2
EAF2
RAB31
CD68
MS4A7
CD38
CXCL16
FKBP2
ERLEC1
NINJ1
GLA
MFSD1
ABL2
LST1
GLUL
NFKBID
CYBB
ASAH1
RNASE6
SMCO4
ZFAND2A
ANKRD28
GLRX
CAPG
PPT1
C1orf162
TGFBI
AIF1
CTSC
TFRC
FCER1G
LY86
TYROBP
CREB3L2
MS4A6A
GRN
EGR1
YWHAH
PTPRE
GADD45B
THAP2
PYCARD
OGFRL1
LMNA
LYZ
