# Supplementary material for: Unveiling Varied Cell Death Patterns in Lung Adenocarcinoma Prognosis and Immunotherapy Based on Single‐Cell Analysis and Machine Learning
Source: J Cell Mol Med. 2024 Nov 27;28(22):e70218. doi: 10.1111/jcmm.70218 (PMC11601877; doi:10.1111/jcmm.70218)
Supplement: Supplementary file 13 — Table S4. Total of 145 differentially expressed genes related to PCD were identified between LUAD and normal tissues using the GTEx and TCGA databases. [file JCMM-28-e70218-s006.xlsx]

## Sheet: Sheet1
gene	conMean	treatMean	logFC	pValue	fdr
TNS2	12.9159	11.7565	-1.15937	2.20433e-57	1.23016e-56
A2M	17.0479	15.2685	-1.77937	3.85752e-83	5.33881e-82
COL1A1	13.4078	16.5907	3.18293	3.23535e-95	7.99595e-94
NCR1	4.4278	3.30048	-1.12732	3.3801e-33	9.6654e-33
MYL9	13.991	12.4892	-1.50175	3.55884e-76	3.00331e-75
S100A8	11.1256	9.76802	-1.35756	2.17207e-32	6.10129e-32
DTHD1	7.62168	5.65485	-1.96683	2.39208e-38	7.80812e-38
S100A12	6.94278	4.81868	-2.1241	3.47911e-54	1.82225e-53
S1PR5	6.39154	4.91839	-1.47315	6.2564e-48	2.74014e-47
SCGB3A1	11.9363	9.42463	-2.51163	4.22091e-27	1.02128e-26
MKI67	8.05976	11.2857	3.22596	7.05841e-108	4.07035e-106
DMBT1	12.1476	9.50946	-2.63819	4.12274e-29	1.03367e-28
CXCL10	8.11081	9.18774	1.07693	4.861e-14	7.89628e-14
GNG4	3.26579	6.12261	2.85682	7.0969e-62	4.23367e-61
TRPV3	4.53823	6.04225	1.50402	2.51438e-45	1.03569e-44
TNC	11.7634	12.9663	1.2029	6.02714e-20	1.19165e-19
PTX3	8.19309	6.79976	-1.39332	6.69077e-24	1.48398e-23
CDT1	6.14433	9.11693	2.9726	5.52911e-104	2.73296e-102
CP	9.01457	12.3941	3.37952	1.87211e-83	2.69896e-82
PRF1	9.95074	8.82585	-1.12489	8.62207e-37	2.67327e-36
PAX5	4.55958	6.55162	1.99204	5.73996e-45	2.28279e-44
APOBEC3A	7.29934	6.12331	-1.17603	5.66646e-28	1.3807e-27
PEG10	11.2187	10.1115	-1.10724	7.02837e-12	1.07128e-11
ANKRD33B	8.51933	6.68575	-1.83358	1.36472e-74	1.12427e-73
MS4A15	10.891	6.43127	-4.45975	2.54473e-81	2.84025e-80
MYBL2	6.33696	10.4264	4.08947	1.47804e-113	1.70467e-111
SCTR	8.72852	7.38511	-1.34341	1.00266e-13	1.62112e-13
SLC24A4	7.40024	5.26321	-2.13702	3.75658e-90	8.1236e-89
RASSF6	7.20791	8.27362	1.06571	5.03537e-30	1.29055e-29
TYMS	6.56503	8.12943	1.5644	1.37876e-62	8.36929e-62
RASGRF1	9.98465	7.00375	-2.9809	1.48227e-60	8.54776e-60
BYSL	8.35683	9.95484	1.59801	2.19199e-81	2.61527e-80
COL4A4	10.6987	9.40492	-1.29374	1.51904e-39	5.20385e-39
S100P	7.75907	11.1495	3.39048	6.43832e-54	3.22849e-53
FCRL2	4.88869	6.93319	2.0445	1.3151e-51	6.06698e-51
KLRF1	6.22374	4.73687	-1.48688	5.55893e-45	2.2365e-44
CNKSR1	9.42439	10.4295	1.00508	3.60155e-45	1.46604e-44
ATP13A4	11.7368	9.46402	-2.27283	3.52863e-54	1.82225e-53
AZU1	5.5496	4.39393	-1.15567	8.9705e-24	1.97694e-23
GPR84	5.04635	6.94354	1.89719	2.96258e-57	1.62707e-56
MMP7	8.28843	9.73684	1.4484	1.90647e-19	3.72677e-19
PID1	10.6089	8.60102	-2.00791	2.89327e-80	2.8602e-79
LAD1	9.23217	11.3825	2.15028	1.31575e-71	9.68615e-71
LYPD3	5.81912	8.34298	2.52387	1.76183e-77	1.56306e-76
SLC7A11	7.31286	9.98241	2.66956	3.7585e-65	2.40822e-64
P3H2	11.2286	8.72236	-2.50626	5.52519e-70	3.82343e-69
SDS	6.81943	8.35515	1.53572	5.8201e-38	1.86459e-37
FOXA2	9.92842	8.58487	-1.34355	7.41286e-19	1.40926e-18
FPR2	8.88791	5.90054	-2.98737	4.00986e-90	8.16125e-89
SCGB3A2	12.5685	9.9421	-2.62636	1.28971e-28	3.18743e-28
P2RY6	6.22389	9.18911	2.96522	4.49109e-100	1.9424e-98
FGFBP2	6.83646	3.45488	-3.38158	4.36935e-109	3.77949e-107
PKHD1L1	8.91039	6.46598	-2.44441	8.75388e-86	1.44231e-84
KLRD1	8.49363	7.36918	-1.12445	4.3037e-38	1.39166e-37
NKG7	9.28972	8.28159	-1.00813	4.11038e-25	9.29537e-25
SLC17A9	8.0499	10.4352	2.38534	4.03367e-89	7.75362e-88
COL9A3	4.61374	6.1904	1.57666	6.5007e-47	2.77684e-46
SLC9A7	8.4493	9.85572	1.40642	5.18239e-71	3.73564e-70
ANKRD22	6.25658	8.94926	2.69269	1.7717e-78	1.7028e-77
MESP1	4.40369	6.71768	2.31399	3.62482e-74	2.85043e-73
IL6	9.13835	7.0882	-2.05015	4.63151e-40	1.63521e-39
KCNJ15	11.3249	9.30123	-2.02364	2.00438e-49	9.00672e-49
PLA2G7	7.9202	9.01233	1.09212	8.28264e-26	1.88539e-25
CLDN1	9.58721	10.6352	1.04801	8.67866e-21	1.74582e-20
CAPN8	9.97715	10.9863	1.00915	3.75884e-17	6.77374e-17
CIT	9.70379	11.3964	1.69263	1.89054e-39	6.28969e-39
DNAAF1	8.15642	6.75963	-1.39679	6.73805e-18	1.22703e-17
PTPRO	8.83558	7.44381	-1.39177	8.99908e-50	4.09695e-49
C4BPA	12.3948	10.4707	-1.9241	1.41136e-26	3.2774e-26
SPAG4	6.34517	9.37567	3.0305	1.20101e-124	4.1555e-122
IL4I1	6.63553	8.73103	2.0955	4.09696e-65	2.57736e-64
SIGLEC1	11.0743	9.8578	-1.21647	6.88889e-31	1.86215e-30
PNOC	3.1893	4.90184	1.71254	4.15931e-47	1.7989e-46
JSRP1	4.35837	7.10991	2.75154	6.85195e-83	9.11836e-82
SCNN1B	11.3311	10.1995	-1.13161	7.37634e-26	1.69021e-25
IL1A	6.41655	4.28993	-2.12662	3.3312e-52	1.5789e-51
RALGPS2	8.43301	10.325	1.89197	6.65329e-99	2.30204e-97
SUSD2	13.8381	10.7577	-3.08045	2.73227e-78	2.55504e-77
CD19	4.66371	6.92895	2.26524	2.48965e-63	1.53825e-62
CLDN3	8.87829	10.8442	1.96587	3.63803e-54	1.85112e-53
SPIB	4.96621	6.14237	1.17616	7.29981e-21	1.47704e-20
PLAU	9.64153	11.8948	2.25329	2.78755e-80	2.83674e-79
EPB41L3	10.9989	9.91451	-1.08442	7.62224e-45	2.96325e-44
MZB1	7.9056	10.1513	2.24574	7.87335e-57	4.19104e-56
NAPSA	14.5621	13.2949	-1.26725	6.7011e-13	1.0539e-12
SFN	10.6703	12.2508	1.58051	1.66684e-44	6.26875e-44
PIGR	13.5583	12.0417	-1.51654	1.02317e-14	1.69386e-14
SLC34A2	15.8326	14.7122	-1.1204	2.14113e-14	3.52777e-14
DERL3	6.4694	8.92489	2.45549	4.12975e-82	5.1032e-81
FCRL5	6.19721	8.89249	2.69528	8.08035e-73	6.07783e-72
CCL20	7.34446	8.85931	1.51484	4.48172e-20	8.91193e-20
SMIM22	6.61089	8.67273	2.06185	2.00805e-69	1.36232e-68
ELF3	11.877	12.9545	1.07747	2.60068e-30	6.71518e-30
TNFRSF13B	3.99531	5.25516	1.25985	1.43793e-21	3.01529e-21
CHPF	11.1809	12.7009	1.51991	1.10049e-80	1.15385e-79
TXNDC5	6.5778	7.73648	1.15868	2.82417e-46	1.1773e-45
ABCC3	10.5682	13.1325	2.56431	2.95836e-96	7.87378e-95
HSPA6	8.41674	9.43105	1.01431	1.13918e-22	2.43307e-22
POU2AF1	7.52557	9.3946	1.86902	5.39417e-48	2.3928e-47
SDC1	12.8647	13.9082	1.04345	1.32555e-35	3.95381e-35
CXCL3	8.7532	7.43488	-1.31831	7.06426e-32	1.93987e-31
MRC1	13.184	10.6113	-2.57266	2.89259e-82	3.7068e-81
C5AR1	11.4027	9.66842	-1.73426	3.35492e-78	3.05475e-77
RNF144B	11.5948	10.0699	-1.5249	2.31317e-81	2.66786e-80
HBEGF	11.6685	9.36209	-2.30641	1.04635e-92	2.41359e-91
OLR1	11.9216	9.31879	-2.60282	1.15008e-87	2.09436e-86
CXCL2	11.3067	9.4546	-1.85208	2.27556e-44	8.46607e-44
DRAM1	12.5528	11.4757	-1.07714	1.70416e-36	5.21804e-36
IL1B	8.5298	7.49285	-1.03694	5.2345e-18	9.63371e-18
HLA-DRB5	13.1127	11.8833	-1.22942	6.62459e-18	1.21276e-17
IER3	9.59243	10.8855	1.29305	5.15216e-35	1.51072e-34
BCL2A1	9.55857	8.51425	-1.04432	5.82713e-32	1.61295e-31
KLF4	12.2605	10.033	-2.22753	2.12215e-84	3.19245e-83
CD79A	7.15238	9.31134	2.15896	3.61131e-57	1.95236e-56
BASP1	9.92522	11.4733	1.54803	3.65828e-52	1.71049e-51
CD83	10.8148	9.54043	-1.27437	1.617e-46	6.82293e-46
PPP1R15A	13.0918	11.6835	-1.40826	2.12496e-68	1.38724e-67
FOSB	12.6458	9.19449	-3.45131	8.60578e-62	5.04678e-61
NR4A1	13.3798	11.6973	-1.68251	2.59126e-44	9.53806e-44
STX11	10.8519	7.94787	-2.90399	2.14336e-121	3.70802e-119
FOS	14.2376	12.8646	-1.37299	1.23641e-31	3.36848e-31
ATF3	11.8912	10.4712	-1.42001	2.59235e-37	8.22892e-37
SDF2L1	9.01704	10.4293	1.41222	8.84538e-69	5.88558e-68
SSR4	11.8745	13.535	1.66048	1.38078e-97	3.98125e-96
SLAMF7	8.89108	10.1958	1.30469	5.39847e-40	1.88674e-39
SPI1	11.6998	10.3411	-1.35869	7.50035e-60	4.2543e-59
MANF	10.2432	11.9527	1.70951	3.12068e-98	9.81597e-97
HSP90B1	13.9877	15.256	1.26829	1.18371e-70	8.35843e-70
NR4A3	10.1827	8.13508	-2.04762	1.87446e-52	9.00781e-52
PHACTR1	9.87324	7.63545	-2.23779	2.32517e-99	8.93899e-98
CRELD2	10.0229	11.3836	1.36073	2.46451e-74	1.98307e-73
ITM2C	10.9647	12.44	1.47521	1.55676e-76	1.3466e-75
PLPP5	9.81631	11.1542	1.33785	4.47572e-81	4.83937e-80
PDIA4	12.0258	14.0771	2.05133	5.0506e-108	3.49501e-106
MS4A7	11.7476	9.70959	-2.038	1.43752e-87	2.4869e-86
FKBP2	4.41997	6.1392	1.71922	4.13068e-85	6.49643e-84
LST1	10.0045	8.78191	-1.22263	1.23478e-44	4.69489e-44
CYBB	12.4224	11.1564	-1.26592	2.08561e-39	6.87259e-39
C1orf162	10.871	9.28687	-1.58411	4.74873e-74	3.65125e-73
FCER1G	11.7634	10.7347	-1.02871	5.43369e-37	1.70914e-36
LY86	9.0242	7.73454	-1.28966	7.42788e-45	2.92051e-44
TYROBP	12.2965	11.0129	-1.28364	1.33532e-52	6.50734e-52
EGR1	13.7722	12.2976	-1.47459	9.16145e-36	2.7564e-35
GADD45B	12.4862	11.3014	-1.18483	5.44765e-42	1.96342e-41
LYZ	14.0045	12.4667	-1.53781	1.38284e-41	4.93261e-41
