# Supplementary material for: Unveiling Varied Cell Death Patterns in Lung Adenocarcinoma Prognosis and Immunotherapy Based on Single‐Cell Analysis and Machine Learning
Source: J Cell Mol Med. 2024 Nov 27;28(22):e70218. doi: 10.1111/jcmm.70218 (PMC11601877; doi:10.1111/jcmm.70218)
Supplement: Supplementary file 14 — Table S5. The 25 key PCD genes used for model construction. [file JCMM-28-e70218-s010.xlsx]

## Sheet: Sheet1
Gene
A2M
MKI67
PTX3
CDT1
TYMS
S100P
LAD1
LYPD3
SLC7A11
FOXA2
PTPRO
SCNN1B
IL1A
RALGPS2
SPIB
PLAU
SFN
SLC34A2
CHPF
IER3
KLF4
CD79A
PHACTR1
LST1
LY86
